# Supplementary material for: Xanthophyll-Rich Extract of Phaeodactylum tricornutum Bohlin as New Photoprotective Cosmeceutical Agent: Safety and Efficacy Assessment on In Vitro Reconstructed Human Epidermis Model
Source: Molecules. 2023 May 19;28(10):4190. doi: 10.3390/molecules28104190 (PMC10222380; doi:10.3390/molecules28104190)
Supplement: Supplementary file 1 [file molecules-28-04190-s001.zip]

Archive with 1 entries (1 files):
- molecules-2356555-supplementary.pdf
